# Supplementary material for: Evolving Risk Classifications in AML in a Real-Life Scenario: After Changes upon Changes, Is It More and More Adverse?
Source: Cancers (Basel). 2023 Feb 23;15(5):1425. doi: 10.3390/cancers15051425 (PMC10001051; doi:10.3390/cancers15051425)
Supplement: Supplementary file 1 [file cancers-15-01425-s001.zip]

Archive with 1 entries (1 files):
- cancers-2205455-supplementary.pdf
